# Supplementary material for: Spatial Pattern of Host Tree Size, Rather than of Host Tree Itself, Affects the Infection Likelihood of a Fungal Stem Disease
Source: Biology (Basel). 2024 Aug 14;13(8):616. doi: 10.3390/biology13080616 (PMC11351737; doi:10.3390/biology13080616)
Supplement: Supplementary file 1 [file biology-13-00616-s001.zip]

Archive with 1 entries (1 files):
- biology-3098712-supplementary.pdf
